# Supplementary material for: Altered expression of proteins involved in metabolism in LGMDR1 muscle is lost in cell culture conditions
Source: Orphanet J Rare Dis. 2023 Oct 10;18:315. doi: 10.1186/s13023-023-02873-5 (PMC10565977; doi:10.1186/s13023-023-02873-5)
Supplement: Supplementary file 4 — Additional file 4: Table S1. Fold-change values of the gene expression analysis in tissue and cells in culture. Shaded in green downregulated genes and shaded in red upregulated genes. *Results previously published by our group [42]. N.d.: Not detected. X: Not analysed. [file 13023_2023_2873_MOESM4_ESM.xlsx]

## Sheet: Fold-change p-value
	MYOBLAST AND MYOTUBE DIFFERENTIATION										NON MYOGENIC CELLS
Assay (Taqman probes)	LGMDR1 MB F-C*	p-value	LGMDR1 MT8 F-C	p-value	LGMDR1 MT10 F-C	p-value	LGMDR1 MT16 F-C*	p-value	LGMDR1 MT20 F-C	p-value	CD56 - cells F-C	p-value	Skin fibroblasts F-C	p-value	Blood F-C	p-value
18S-Hs99999901_s1	0.8645	0.8978	0.7219	0.5931	0.8063	0.9543	0.6932	0.8785	0.6898	0.5585	x		x		x
ACACB-Hs00153715_m1	0.7153	0.8362	0.8233	0.7307	1.1078	0.9543	0.7755	0.8785	0.755	0.7637	x		0.577	0.225638	0,797	0.636849
ACTB-Hs99999903_m1	0.8572	0.8362	0.9513	0.9562	0.5432	0.1871	0.8047	0.8785	0.6979	0.3556	x		x		x
ACTC1-Hs01109515_m1	0.3916	0.8362	0.8163	0.6348	0.732	0.9543	0.676	0.8785	0.7876	0.9991	x		0.807	0.639073	N.d.	N.d.
ACTN2-Hs00153809_m1	0.4289	0.853	0.8791	0.6823	0.8047	0.9543	0.7917	0.9498	1.0638	0.9991	x		N.d.	N.d.	N.d.	N.d.
ALDH2-Hs00355914_m1	0.9936	0.9845	0.6766	0.5777	0.472	0.9543	0.5755	0.8785	0.6032	0.9991	x		1278	0.420856	1,122	0.423891
ANAPC1-Hs00224096_m1	0.7341	0.8362	0.7665	0.2668	0.6955	0.9543	0.7962	0.8785	0.6816	0.7401	x		0.924	0.714965	1,202	0.544832
CA2-Hs00163869_m1	0.4432	0.853	0.3024	0.4522	1.0237	0.9767	0.6179	0.8785	0.672	0.7637	x		N.d.	N.d.	1,534	0.146986
CAPN6-Hs00560073_m1	2.2897	0.8362	0.6645	0.7014	0.575	0.9543	0.3277	0.8785	0.3662	0.7401	0.747871	0.380161	0.345	0.11926	N.d.	N.d.
CD44-Hs00153310_m1	0.7524	0.8362	1.3098	0.9562	0.3468	0.9543	0.3621	0.8785	0.7715	0.9991	x		0.639	0.144935	1,208	0.297136
CD9-Hs00233521_m1	0.8938	0.8978	0.9513	0.9236	0.9512	0.962	1.0246	0.9736	0.901	0.9991	1.025	0.8341	6405	0.0554495	1,615	0.0972986
CEBPD-Hs00270931_s1	0.4155	0.579	0.5529	0.5777	0.943	0.9543	0.433	0.8785	0.8759	0.9991	x		1065	0.743952	0,902	0.569826
CITED2-Hs00366696_m1	1.1014	0.8978	0.9943	0.9765	1.2647	0.9543	0.9739	0.9508	0.9511	0.9991	x		1207	0.427061	1,118	0.605571
COL1A1-Hs00164004_m1	0.9625	0.9845	0.7575	0.4978	0.7135	0.9543	0.7014	0.8785	0.6765	0.3556	1.67654	0.272134	0.901	0.816338	N.d.	N.d.
COL3A1-Hs00164103_m1	0.8153	0.9196	0.5321	0.0056	0.4942	0.9543	0.5459	0.8785	0.5434	0.9991	x		x		x
COL5A1-Hs00609088_m1	0.9015	0.9617	0.567	0.2668	0.6881	0.9543	0.7044	0.8785	0.6101	0.3556	x		1068	0.869496	0,927	0.918519
DES-Hs00157258_m1	0.561	0.8362	0.7521	0.2668	0.6386	0.9543	0.6936	0.8785	0.8164	0.9991	x		x		x
DNAJA4-Hs00388055_m1	0.8892	0.8362	0.7512	0.5777	0.7241	0.9543	0.8562	0.9498	0.9288	0.9991	x		0.942	0.749066	1,119	0.639258
DOK5-Hs00218324_m1	0.8506	0.9246	0.6003	0.4841	0.7672	0.9543	0.5379	0.8785	0.6112	0.9991	x		0.463	0.228333	N.d.	N.d.
E2F8-Hs00226635_m1	0.4127	0.3711	0.8745	0.8123	0.8945	0.9543	0.8379	0.9498	0.5981	0.9991	x		0.941	0.465587	1,377	0.322022
EGR1-Hs00152928_m1	0.2494	0.5024	0.2246	0.0051	1.5073	0.9543	0.7008	0.8785	0.3677	0.3556	x		12,661	8.63402e-05	1,705	0.558853
EYA1-Hs00166804_m1	0.445	0.5024	0.9917	0.9765	1.1322	0.9543	1.3296	0.9068	1.4442	0.9991	x		0.536	0.0149919	N.d.	N.d.
FABP3-Hs00269758_m1	0.9861	0.9845	0.803	0.5777	0.6858	0.9543	0.5753	0.8785	0.4705	0.7255	x		0.788	0.660531	N.d.	N.d.
FABP7-Hs00361426_m1	0.9067	0.853	1.1114	0.8713	0.8447	0.9543	0.5218	0.8785	0.298	0.439	x		N.d.	N.d.	N.d.	N.d.
FAM129A-Hs00223000_m1	0.8066	0.853	0.5529	0.4841	0.5899	0.9543	0.6423	0.8785	0.4493	0.7401	x		0.788	0.386114	0,958	0.79348
FHL1-Hs00740811_m1	0.7802	0.8362	0.7042	0.4522	0.8358	0.9543	1.0476	0.9508	0.8953	0.9991	x		0.559	0.150288	1,506	0.123709
FN1-Hs00365052_m1	0.9815	0.9845	0.548	0.132	0.9016	0.9543	1.031	0.9508	0.8466	0.9991	1.776	0.5166	1423	0.433172	1,637	0.616569
FOS-Hs99999140_m1	0.5152	0.5024	0.3328	0.2731	1.4563	0.9543	0.6093	0.8785	0.5757	0.5585	1,46	0,31	x		x
FRZB-Hs00173503_m1	0.3918	0.3711	0.5968	0.7307	1.5215	0.9543	3.3582	0.8785	1.9781	0.7401	3.538	0.2357	2,268	0.0348089	N.d.	N.d.
GAPDH-Hs99999905_m1	0.7433	0.5024	0.89	0.7669	0.8514	0.9543	0.8687	0.8785	0.9971	0.9991	x		x		x
HERC1-Hs00187497_m1	0.9268	0.8574	0.9059	0.5777	1.1344	0.9543	1.2565	0.8785	0.9613	0.9991	x		0,864	0.553015	1,134	0.521924
HIST1H1C-Hs00271185_s1	0.7271	0.7163	1.083	0.5777	1.069	0.9543	0.9174	0.8785	0.7752	0.7401	x		1,004	0.981937	1,116	0.708392
IGF1-Hs00153126_m1	0.2213	0.8362	0.4495	0.4585	0.4146	0.9543	0.3312	0.8785	0.3953	0.7401	x		4,829	0.297437	N.d.	N.d.
IGHG1-Hs00378340_m1	0.9067	0.853	0.798	0.4978	0.7171	0.9543	0.6937	0.5678	0.6899	0.8054	x		N.d.	N.d.	1,040	0.921401
IL32-Hs00170403_m1	1.0546	0.9747	0.6351	0.5777	0.8066	0.9543	0.6129	0.8785	0.9485	0.9991	x		0,391	0.173474	1,029	0.936082
ITGB1BP2-Hs00183746_m1	0.6837	0.8574	0.7477	0.5777	0.7841	0.9543	0.6336	0.8785	0.7912	0.9991	6.268	0.0151	3,029	0.230276	1,294	0.475323
JUN-Hs99999141_s1	0.8262	0.8362	0.597	0.4163	0.9134	0.9543	0.9027	0.8785	0.6512	0.439	1.34493	0.294778	1,205	0.389896	1,007	0.980014
KAL1-Hs00608006_m1	1.0732	0.9789	0.8953	0.9562	1.5622	0.9543	1.4586	0.8785	0.9992	0.9991	0,95	0,47	N.d.	N.d.	0,833	0.829763
KLF10-Hs00194622_m1	0.7452	0.4801	0.5977	0.4585	0.6249	0.9543	0.8486	0.8785	0.8892	0.9991	x		0,697	0.406814	1,161	0.6165
LATS2-Hs00324396_m1	1.0302	0.9462	1.0526	0.8978	1.4132	0.9543	1.5363	0.3457	1.3992	0.7401	x		0,885	0.510742	1,253	0.120583
LGR5-Hs00173664_m1	0.4672	0.8362	1.1198	0.9765	1.073	0.9767	2.3492	0.8785	1.1223	0.9991	x		16,535	0.0251113	N.d.	N.d.
LOXL2-Hs00158757_m1	1.5644	0.8362	0.8939	0.6755	0.9394	0.9543	1.1048	0.9498	1.2054	0.7401	x		0,649	0.181806	1,154	0.702906
MB-Hs00193520_m1	0.6862	0.8362	0.6627	0.4841	0.9176	0.962	0.6262	0.9068	0.6349	0.9991	x		N.d.	N.d.	N.d.	N.d.
MYC-Hs00153408_m1	0.9747	0.9789	0.5014	0.2668	0.7929	0.9543	0.8058	0.8785	0.8223	0.7401	x		x		x
MYH3-Hs00159463_m1	0.9161	0.9845	0.6947	0.5931	0.911	0.9543	0.9155	0.9508	0.9093	0.9991	7.278	0.2753	1,216	0.558429	1,289	0.280712
MYL5-Hs00267323_m1	0.8589	0.8362	0.6356	0.4585	0.6981	0.9543	0.5228	0.8785	0.5559	0.9991	x		1,022	0.89013	1,210	0.628819
MYL6B-Hs00365997_g1	1.0447	0.9462	0.6811	0.5576	0.7756	0.9543	0.5604	0.8785	0.657	0.9991	x		0,939	0.706011	1,465	0.248662
MYOM3-Hs00537054_m1	0.489	0.8362	0.754	0.2731	0.9167	0.9543	0.8723	0.9498	1.018	0.9991	7.033	0.0134	N.d.	N.d.	N.d.	N.d.
MYOT-Hs00199016_m1	0.1293	0.8292	0.9742	0.9765	0.6391	0.9543	0.7875	0.8785	0.7934	0.9991	x		N.d.	N.d.	N.d.	N.d.
PDP1-Hs00372607_m1	1.2051	0.8362	0.9001	0.679	1.2973	0.9543	1.3599	0.8785	1.0944	0.9991	x		x		x
PFKFB3-Hs00190079_m1	0.6702	0.8362	1.0925	0.8216	1.11	0.9543	1.1538	0.9068	1.2126	0.9991	x		1,241	0.348496	0,748	0.514836
PTPLA-Hs00171965_m1	1.114	0.8978	0.6982	0.5931	0.9146	0.9543	0.9438	0.9508	0.8331	0.9991	x		x		x
S100A6-Hs00170953_m1	1.4123	0.7573	0.931	0.9365	1.1603	0.9543	1.0595	0.9498	1.1355	0.7401	x		0.912	0.648791	1,093	0.529384
S100A8-Hs00374263_m1	0.9067	0.853	0.798	0.4978	0.7171	0.9543	0.6937	0.5678	0.6899	0.8054	x		N.d.	N.d.	0,906	0.673677
SCN7A-Hs00161546_m1	1.2662	0.9462	0.3556	0.2668	1.1082	0.9543	1.0536	0.9508	1.0673	0.9991	x		N.d.	N.d.	N.d.	N.d.
SEMA3C-Hs00170762_m1	0.6597	0.8563	0.4938	0.5124	1.2001	0.9543	2.0903	0.8785	1.2762	0.9991	x		x		x
SLC2A5-Hs00161720_m1	0.889	0.9789	0.9366	0.8978	0.9692	0.9767	0.7061	0.9068	0.9925	0.9991	x		0,371	0.0380425	1,436	0.0325851
SMG1-Hs00247891_m1	0.7146	0.579	0.4364	0.4585	1.0959	0.9543	1.1659	0.9068	0.8991	0.9991	x		0,917	0.833645	1,225	0.255114
SPARC-Hs00234160_m1	1.0725	0.9462	0.8279	0.5124	0.9098	0.9543	0.8102	0.8785	0.7979	0.439	x		1,073	0.859669	1,621	0.0315156
TFRC-Hs00174609_m1	1.1492	0.854	0.4975	0.4841	1.1019	0.9543	1.0856	0.8785	0.962	0.9991	2.886	0.1908	0,900	0.701124	1,171	0.523514
TNNI1-Hs00268531_m1	0.68	0.9462	0.9843	0.9765	0.7787	0.9543	0.753	0.8785	0.83	0.9991	x		N.d.	N.d.	N.d.	N.d.
TXNIP-Hs00197750_m1	1.9054	0.853	1.1293	0.7303	1.3754	0.9543	1.134	0.9498	1.1839	0.9991	x		0,659	0.263	0,936	0.768502
VLDLR-Hs01045922_m1	1.5359	0.853	0.7954	0.4585	0.987	0.9662	1.2777	0.8785	0.9911	0.9991	1.43191	0.314491	x		x
										Additinally analysed genes
										ACTN3-Hs00153812_m1	x		N.d.	N.d.	N.d.	N.d.
	* Results published previously by our group (Jaka et al 2017)									ADH5-Hs00605185_m1	x		0,991	0.959036	0,986	0.921564
	N.d.: Not detected									ALDOA-Hs00605108_g1	x		0,878	0.519041	1,076	0.591962
	x : Not analysed									GSN-Hs00388617_m1	x		0,900	0.57006	1,190	0.334766
										IFITM2-Hs00829485_sH	x		1,483	0.572211	0,977	0.910332
										IGKC;IGKV1-5-Hs00415042_m1	x		N.d.	N.d.	0,913	0.83015
										LOC654007;EEF1G-Hs01922638_u1	x		0,788	0.199158	1,189	0.498211
										PDLIM3-Hs00205533_m1	x		N.d.	N.d.	N.d.	N.d.
										PPM2C-Hs00372607_m1	x		0,786	0.184394	1,140	0.612601
										SEPP1-Hs00193657_m1	x		0,450	0.0833899	1,363	0.153237
										TMOD4-Hs00203447_m1	x		N.d.	N.d.	1,122	0.699971
										SYBR Green
										RORA	2,289	0,1643	x		x
										SLC16A1	2,826	0,2166	x		x
